# Supplementary material for: Inter-Individual Variability in the Adaptive Responses to Endurance and Sprint Interval Training: A Randomized Crossover Study
Source: PLoS One. 2016 Dec 9;11(12):e0167790. doi: 10.1371/journal.pone.0167790 (PMC5147982; doi:10.1371/journal.pone.0167790)
Supplement: S1 Table — (XLSX) [file pone.0167790.s001.xlsx]

## Sheet: Raw Data
Training Period 1
Subject ID #	Training Protocol	Relative VO2 (ml/min/kg)			Absolute VO2 (mL/min)			Peak Work Rate (W)			Stage at La Threshold		WR at La Threshold (W)			Submax HR (bpm)
		Pre	Post	Delta	Pre	Post	Delta	Pre	Post	Delta	Pre	Post	Pre	Post	Delta	Pre	Post	Delta
1	SIT	44.36	44.47	0.11	2253.8	2258.17	4.37	203.95	192.17	-11.78	1	2	104	128	24	184.33	181.444	-2.8856
2	END	48.23	46.11	-2.12	4259.7	4391.17	131.47	338.73	370.62	31.89	7	9	248	296	48	130.78	124.78	-6
3	END	49.95	47.54	-2.41	3306.2	3134.7	-171.5	239.48	238.87	-0.61	4	5	176	200	24	136.89	142.89	6
4	SIT	37.08	37.43	0.35	2113.4	2541.3	427.9	196.98	191.785	-5.195	2	2	128	128	0	186	187.33	1.33
5	END	43.13	47.29	4.16	2544.2	2783.84	239.64	218.07	202.77	-15.3	4	5	176	200	24	158.78	152.67	-6.11
7	SIT	41.98	43.4	1.42	2835.9	2932	96.1	199.65	195.09	-4.56	4	4	176	176	0	172.33	167.63	-4.7
8	END	44.19	45.15	0.96	3609	3440.6	-168.4	279.56	227.74	-51.82	4	5	176	200	24	140.56	134.86	-5.7
9	SIT	43.11	41.82	-1.29	3327.8	3225.1	-102.7	244.42	258.06	13.64	5	5	200	200	0	143.44	132.5	-10.94
10	END	53.5	54.34	0.84	4257.5	4312	54.5	340.47	362.58	22.11	5	7	200	248	48	146.89	142.89	-4
11	SIT	50.45	45.85	-4.6	4620.9	4286.35	-334.55	375.28	397.5	22.22						114.83	116.89	2.06
12	END	48.3	49.51	1.21	2828.7	3016.1	187.4	251.45	245.4	-6.05	5	6	200	224	24	164.78	155.56	-9.22
13	SIT	37.64	41.7	4.06	1656.5	1891.99	235.49	145.36	166.8	21.44	2	2	128	128	0	184.44	184.83	0.39
14	END	44.13	42.6	-1.53	4024.18	3946.82	-77.36	315.18	321.03	5.85						132.44	119.74	-12.7
16	END	38.57	41.82	3.25	2125.7	2257.17	131.47	155.8	221.27	65.47	1	3	104	152	48	192.83	186.89	-5.94
17	SIT	33.74	37.66	3.92	2158.23	2373.56	215.33	187.95	214.1	26.15	4	4	176	176	0	136.67	135.97	-0.7
18	END	33.03	40.19	7.16	2260.01	2514.17	254.16	207.07	230.16	23.09	1	1	104	104	0	187	167	-20
19	SIT	31.9	31.18	-0.72	2141.56	2120.82	-20.74	169.46	177.55	8.09	1	1	104	104	0	180.67	179.07	-1.6
20	END	33.57	33.6	0.03	3119.22	3052.47	-66.75	235.08	244.45	9.37	4	6	176	224	48	136.22	118	-18.22
21	END	44.69	41.84	-2.85	3657	3395.5	-261.5	246.29	260.9	14.61	5	6	200	224	24	134.67	128.33	-6.34
23	END	46.8	52.51	5.71	2972	3359.89	387.89	272.9	285.13	12.23	3	4	152	176	24	150.11	128.44	-21.67
24	SIT	47.7	44.17	-3.53	3430.8	3430.79	-0.01	290.4	294	3.6	6	7	224	248	24	116.78	122.89	6.11
Training Period 2
1	END	42.85	42.23	-0.62	2200.1	2163.49	-36.61	213.99	187.79	-26.2						150.67	174.78	24.11
2	SIT	43.87	43.32	-0.55	4296.5	4205.56	-90.94	337.11	304.97	-32.14	8	9	272	296	24	127.11	122.56	-4.55
3	SIT	48.08	46.68	-1.4	3161.89	3069.19	-92.7	239.2	222.9	-16.3						153.33	171.33	18
4	END	33.33	36.9	3.57	1890	2008.52	118.52	162.58	167.865	5.285	4	4	176	176	0	175.56	175.67	0.11
5	SIT	41.75	44.2	2.45	2461.89	2607.36	145.47	191.14	200.49	9.35	4	7	176	248	72	172.33	156.78	-15.55
7	END	44.59	49.69	5.1	2200.75	3156.52	955.77	192	209.82	17.82	4	5	176	200	24	158.78	156.778	-2.0022
8	SIT	37.12	38.08	0.96	3028.99	3176.89	147.9	246.16	273.33	27.17	5	5	200	200	0	135.56	124.66	-10.9
9	END	39.1	40.24	1.14	3049.22	3169.06	119.84	270.86	301.59	30.73	5	5	200	200	0	138.78	124.44	-14.34
10	SIT	60.02	56.16	-3.86	4490.83	4328.22	-162.61	324.02	366.69	42.67	6	6	224	224	0	151.33	138.33	-13
11	END	47.49	48.45	0.96	4437.11	4502.91	65.8	356.33	396.54	40.21	6	8	224	272	48	116.56	135.5	18.94
12	SIT	44.84	50.84	6	2576	2978.12	402.12	247.46	271.8	24.34	5	4	200	176	-24	166.89	155.67	-11.22
13	END	40.5	37.86	-2.64	1855.72	1735.12	-120.6	142.79	152.42	9.63	1	2	104	128	24	188.78	167.78	-21
14	SIT	37.87	38.44	0.57	3745.54	3766.17	20.63	291.11	310.36	19.25	7	6	248	224	-24	137.11	144.67	7.56
16	SIT	42.06	44.93	2.87	2680.98	2384.54	-296.44	187.75	205.22	17.47	3	4	152	176	24	183.78	187.08	3.3
17	END	36.01	38.85	2.84	2173.21	2273.77	100.56	197.87	237.27	39.4						169.22	153.11	-16.11
18	SIT	36.71	41.11	4.4	2282.12	2535.44	253.32	224.4	223.38	-1.02	2	4	128	176	48	177.22	170.11	-7.11
19	END	28.09	30.81	2.72	1847.33	2035.78	188.45	138.34	180.23	41.89	1	1	104	104	0	172.17	152.17	-20
20	SIT	30.43	35.22	4.79	2873.65	3193.53	319.883	235.25	264.1	28.85	6	5	224	200	-24	131.78	126.56	-5.22
21	SIT	38.23	45.97	7.74	3102.97	3712.5	609.53	256.1	278.58	22.48	3	7	152	248	96	145	132.67	-12.33
23	SIT	46.84	48.57	1.73	3101.52	3216.67	115.15	266.14	338.25	72.11	5	5	200	200	0	127.22	128.17	0.95
24	END	46.22	54.24	8.02	3353.21	3835.84	482.63	244.08	254.68	10.6	8	7	272	248	-24	124.78	118.83	-5.95
